# Supplementary material for: Optimized production and immunogenicity of an insect virus-based chikungunya virus candidate vaccine in cell culture and animal models
Source: Emerg Microbes Infect. 2021 Feb 25;10(1):305–16. doi: 10.1080/22221751.2021.1886598 (PMC7919884; doi:10.1080/22221751.2021.1886598)
Supplement: Supplementary_Table_1.xls [file TEMI_A_1886598_SM9849.xls]

## Sheet: Sheet1
Table S1. The list of proteins identified in EILV/CHIKV virions purified on Cellufine sulphate column or by additional sucrose gradient purification
Identified Proteins	Accession Number	Molecular Weight	Column NSAF	Gradient NSAF	Column SpC	Gradient SpC
CHIKV-181 capsid	GB00006	30 kDa	0.05611	0.44091	76	220
CHIKV-181 E2	GB00008	47 kDa	0.05499	0.33994	119	271
CHIKV-181 E1	GB00011	47 kDa	0.01405	0.17992	32	151
CHIKV-181 TF	GB00010	9 kDa	0.01521	0.02065	6	3
Polyadenylate-binding protein	A0A023EVL3	70 kDa	0.00092	0.01086	3	13
Heat shock cognate 70 isoform B	A0A0E3J979	71 kDa	0	0.00241	0	3
Sorting nexin	A0A182GJ82	66 kDa	0.00066	0.0018	2	2
Cecropin-A1	P81417	6 kDa	0.33965	0	104	0
Cecropin-B type 1	Q9Y0Y0	6 kDa	0.15415	0	104	0
Lysozyme n=1	A0A023EFF3	17 kDa	0.13449	0	68	0
Putative secreted protein	A0A023ED22	13 kDa	0.05255	0	53	0
Cecropin-C type 1	Q9Y0X9	6 kDa	0.05225	0	30	0
60S ribosomal protein L29	A0A023EB57	9 kDa	0.02789	0	17	0
Elongation factor 1-alpha	A0A182GCR7	50 kDa	0.02206	0	16	0
Putative cathepsin b n=1	A0A023EQ36	37 kDa	0.00972	0	16	0
Putative ficolin	A0A1W7R8N1	39 kDa	0.00901	0	13	0
Ribosomal protein S19	Q5MIR7	17 kDa	0.00865	0	11	0
Putative dosage compensation complex subunit mle	A0A023EGW9	19 kDa	0.00661	0	7	0
Putative elongation factor 1 beta/delta chain	A0A023EMX8	29 kDa	0.00509	0	7	0
Putative elongation factor 1 beta/delta chain	A0A023EK92	25 kDa	0.00426	0	6	0
Putative serpin	A0A023EVH6	68 kDa	0.00411	0	6	0
Actin	Q0Z987	42 kDa	0.00307	0	6	0
Putative transcription factor mbf1	A0A023EGN3	16 kDa	0.00262	0	4	0
Transcription factor BTF3	A0A182H7Q5	17 kDa	0.00247	0	4	0
Putative trna-binding protein	A0A023EPU7	36 kDa	0.00177	0	4	0
Putative cellular process	A0A023ES76	47 kDa	0.00176	0	3	0
Protein disulfide-isomerase	A0A023EU67	55 kDa	0.00157	0	3	0
Putative member of glycosyl hydrolase family 18	A0A023ERF5	45 kDa	0.00146	0	3	0
Ribosome assembly factor mrt4	A0A182GKE5	33 kDa	0.00134	0	3	0
Putative translation elongation factor ef-1 gamma	A0A023EUE6	49 kDa	0.00133	0	2	0
Putative serpin	A0A023EWA5	60 kDa	0.0011	0	2	0
Odorant receptor	H2D0P8	44 kDa	0.00102	0	2	0
Putative cell division control protein/ dna repair exonuclease	A0A023EPZ0	44 kDa	0.00101	0	2	0
Putative activating transcription factor	A0A023ERQ9	45 kDa	0.00094	0	2	0
Putative vig2	A0A023ET27	48 kDa	0.00092	0	2	0
Putative gata zinc finger domain-containing protein 14	A0A023EWM2	110 kDa	0.00078	0	2	0
Putative choline transporter-like protein	A0A023EV43	86 kDa	0.0005	0	2	0
Putative seryl-trna synthetase	A0A023EUD5	56 kDa	0.00039	0	2	0
Sodium channel protein	A0A182G1I1	231 kDa	0.00019	0	1	0
Putative mudr-2 pgr	A0A1W7R6L2	176 kDa	0.00011	0	1	0
Abbreviations: NSAF, Normalized Spectral Abundance Factor; SpC, total spectral count.

## Sheet: Sheet2
	1
	2
3
4
5
6
7
8
9
10
11
12
13
14
15
16
17
18
19
20
21
22
23
24
25
26
27
28
29
30
31
32
33
34
35
36
37
38
39
40
